# Supplementary material for: Creatinine/Cystatin C Ratio as a Surrogate Marker for Sarcopenia in Hepatitis-C-Associated Liver Cirrhosis After Achieving a Sustained Virologic Response
Source: Curr Issues Mol Biol. 2026 Feb 18;48(2):222. doi: 10.3390/cimb48020222 (PMC12939024; doi:10.3390/cimb48020222)
Supplement: Supplementary file 1 [file cimb-48-00222-s001.zip]

Archive with 1 entries (1 files):
- cimb-4110426-supplementary.pptx
